# Supplementary material for: Extracellular vesicles and vesicle-free secretome of the protozoa Acanthamoeba castellanii under homeostasis and nutritional stress and their damaging potential to host cells
Source: Virulence. 2018 May 4;9(1):818–36. doi: 10.1080/21505594.2018.1451184 (PMC5955443; doi:10.1080/21505594.2018.1451184)
Supplement: 1451184.zip [file kvir-09-01-1451184-s001.zip]

Archive with 5 entries (4 files):
- 1451184/
- 1451184/Supplementary Figures Virulence Ac EVs_submitted.pptx
- 1451184/Supplementary table 1.docx
- 1451184/Supplementary table 2.docx
- 1451184/Supplementary table 3 new.docx
